# Supplementary material for: Synergistic cytotoxicity of olive leaf extract-loaded lipid nanocarriers combined with Newcastle disease virus against cervical cancer cells
Source: PLoS One. 2024 Aug 14;19(8):e0308599. doi: 10.1371/journal.pone.0308599 (PMC11324187; doi:10.1371/journal.pone.0308599)
Supplement: S2 File — (XLSX) [file pone.0308599.s002.xlsx]

## Sheet: Standard curve for OLE 
X	Y
Concentration of OLE (μM)	Absorbance (234 nm)
19.5312	1.38
9.76562	0.69
4.88281	0.42
2.44141	0.241
1.2207	0.176
0.610352	0.108
0.305176	0.072
				The standard curve for OLE was generated at 234 nm (λmax of oleuropein)

## Sheet: Encapsulation Efficiency
	A:Y1	A:Y2	A:Y3
NLC-P (OLE)	95.1158	94.85	97.48
NLC-L (OLE)	93.369	95.89	91.75
MF59 (OLE)	96.7808	95.22	97.46
	% Encapsulation Efficiency

## Sheet: OLE release (%) in ph 5.4
	NLC-P (OLE)			NLC-L (OLE)			MF59 (OLE)
Time (hour)	A:Y1	A:Y2	A:Y3	B:Y1	B:Y2	B:Y3	C:Y1	C:Y2	C:Y3
12	23.06	20.13	23.06	17.76	19.76	16.12	18.83	19.05	15.47
24	44.72	45.87	44.72	33.75	29.74	32.54	37.06	38.97	32.64
48	63.93	64.37	63.93	47.88	44.26	49.19	53.27	49.43	55.65
84	78.29	82.76	76.45	59.78	57.17	62.36	68.22	65.82	69.64
132	88.68	89.52	92.73	70.25	72.78	65.41	81.34	79.54	84.37
	Cumulative OLE release (%) in ph 5.4

## Sheet: OLE release (%) in ph 7.4
	NLC-P (OLE)			NLC-L (OLE)			MF59 (OLE)
Time (hour)	A:Y1	A:Y2	A:Y3	B:Y1	B:Y2	B:Y3	C:Y1	C:Y2	C:Y3
12	15.13	13.94	12.73	11.2	8.68	14.12	13.8	10.59	14.93
24	30.14	27.78	26.17	21.05	23.12	17.74	26.74	22.07	28.64
48	44.61	41.22	37.11	29.76	26.76	33.19	38.77	39.43	33.15
84	58.33	54.11	53.06	37.2	41.71	35.36	49.81	43.12	51.24
132	70.66	66.41	63.52	43.57	45.03	47.41	58.73	61.29	53.17
	Cumulative OLE release (%) in ph 7.4
