# Supplementary material for: Synergistic cytotoxicity of olive leaf extract-loaded lipid nanocarriers combined with Newcastle disease virus against cervical cancer cells
Source: PLoS One. 2024 Aug 14;19(8):e0308599. doi: 10.1371/journal.pone.0308599 (PMC11324187; doi:10.1371/journal.pone.0308599)
Supplement: S3 File — (XLSX) [file pone.0308599.s003.xlsx]

## Sheet: HeLa IC50
MTT assay (OLE treatments in Hela at 24 and 48 h)
OD of viability (HeLa 24 h)				OLE and OLE-loaded nanoparticles													Empty nanoparticles
Concentration	NLC-P (OLE)			NLC-L (OLE)			MF59 (OLE)			OLE				NLC-P			NLC-L			MF59
0	0.709	0.743	0.687	0.714	0.737	0.692	0.664	0.705	0.751	0.716	0.684	0.698		0.634	0.652	0.618	0.599	0.625	0.667	0.611	0.643	0.606
18.75	0.721	0.734	0.71	0.712	0.739	0.677	0.68	0.673	0.745	0.71	0.673	0.674		0.626	0.667	0.617	0.599	0.625	0.667	0.599	0.634	0.603
37.5	0.694	0.699	0.658	0.672	0.687	0.662	0.641	0.64	0.693	0.65	0.657	0.662		0.614	0.648	0.605	0.588	0.62	0.66	0.591	0.626	0.573
75	0.612	0.611	0.583	0.547	0.588	0.563	0.528	0.549	0.632	0.589	0.6	0.622		0.611	0.612	0.565	0.564	0.611	0.644	0.576	0.597	0.55
150	0.28	0.34	0.291	0.394	0.417	0.342	0.314	0.361	0.372	0.426	0.446	0.435		0.519	0.58	0.518	0.549	0.547	0.567	0.496	0.549	0.474
300	0.167	0.154	0.174	0.239	0.226	0.223	0.205	0.184	0.207	0.256	0.27	0.304		0.464	0.439	0.468	0.464	0.455	0.508	0.392	0.46	0.421
450	0.093	0.077	0.105	0.141	0.135	0.164	0.124	0.147	0.122	0.167	0.199	0.177		0.429	0.38	0.385	0.41	0.413	0.419	0.337	0.404	0.36
600	0.051	0.065	0.036	0.101	0.083	0.063	0.05	0.075	0.069	0.109	0.094	0.115		0.316	0.36	0.319	0.32	0.32	0.376	0.325	0.332	0.296
Normalize (HeLa 24 h)
Concentration	NLC-P (OLE)			NLC-L (OLE)			MF59 (OLE)			OLE				NLC-P			NLC-L			MF59
0	100	100	100	100	100	100	100	100	100	100	100	100		100	100	100	100	100	100	100	100	100
18.75	101.69	98.79	103.35	99.72	100.27	97.83	102.41	95.46	99.2	99.16	98.39	96.56		98.74	102.3	99.84	100	100	100	98.04	98.6	99.5
37.5	97.88	94.08	95.78	94.12	93.22	95.66	96.54	90.78	92.28	90.78	96.05	94.84		96.85	99.39	97.9	98.16	99.2	98.95	96.73	97.36	94.55
75	86.32	82.23	84.86	76.61	79.78	81.36	79.52	77.87	84.15	82.26	87.72	89.11		96.37	93.87	91.42	94.16	97.76	96.55	94.27	92.85	90.76
150	39.49	45.76	42.36	55.18	56.58	49.42	47.29	51.21	49.53	59.5	65.2	62.32		81.86	88.96	83.82	91.65	87.52	85.01	81.18	85.38	78.22
300	23.55	20.73	25.33	33.47	30.66	32.23	30.87	26.1	27.56	35.75	39.47	43.55		73.19	67.33	75.73	77.46	72.8	76.16	64.16	71.54	69.47
450	13.12	10.36	15.28	19.75	18.32	23.7	18.67	20.85	16.25	23.32	29.09	25.36		67.67	58.28	62.3	68.45	66.08	62.82	55.16	62.83	59.41
600	7.19	8.75	5.24	14.15	11.26	9.1	7.53	10.64	9.19	15.22	13.74	16.48		49.84	55.21	51.62	53.42	51.2	56.37	53.19	51.63	48.84
OD of viability (HeLa 48 h)				OLE and OLE-loaded nanoparticles													Empty nanoparticles
Concentration	NLC-P (OLE)			NLC-L (OLE)			MF59 (OLE)			OLE				NLC-P			NLC-L			MF59
0	0.781	0.824	0.838	0.786	0.811	0.843	0.807	0.793	0.834	0.776	0.819	0.765		0.684	0.713	0.678	0.691	0.736	0.702	0.695	0.728	0.667
18.75	0.712	0.782	0.81	0.752	0.754	0.795	0.766	0.787	0.814	0.747	0.783	0.756		0.68	0.691	0.67	0.683	0.729	0.688	0.689	0.718	0.653
37.5	0.689	0.703	0.693	0.68	0.678	0.72	0.687	0.735	0.745	0.696	0.765	0.658		0.671	0.678	0.66	0.678	0.729	0.674	0.656	0.702	0.623
75	0.479	0.567	0.541	0.539	0.59	0.637	0.547	0.55	0.615	0.568	0.65	0.588		0.647	0.665	0.596	0.638	0.713	0.671	0.602	0.678	0.594
150	0.231	0.29	0.278	0.39	0.383	0.366	0.282	0.298	0.337	0.425	0.406	0.362		0.544	0.593	0.581	0.592	0.658	0.589	0.536	0.578	0.557
300	0.126	0.151	0.117	0.218	0.179	0.208	0.163	0.179	0.153	0.227	0.284	0.211		0.449	0.509	0.459	0.467	0.553	0.5	0.444	0.486	0.454
450	0.045	0.086	0.068	0.119	0.102	0.15	0.083	0.1	0.067	0.163	0.158	0.132		0.432	0.408	0.41	0.429	0.484	0.409	0.383	0.414	0.398
600	0.025	0.046	0.036	0.065	0.042	0.077	0.036	0.047	0.043	0.082	0.075	0.098		0.337	0.373	0.37	0.389	0.386	0.373	0.367	0.346	0.339
Normalize (HeLa 48 h)
Concentration	NLC-P (OLE)			NLC-L (OLE)			MF59 (OLE)			OLE				NLC-P			NLC-L			MF59
0	100	100	100	100	100	100	100	100	100	100	100	100		100	100	100	100	100	100	100	100	100
18.75	91.17	94.9	96.66	95.67	92.97	94.31	94.92	99.24	97.6	96.26	95.6	98.82		99.42	96.91	98.82	98.84	99.05	98.01	99.14	98.63	97.9
37.5	88.22	85.32	82.7	86.51	83.6	85.41	85.13	92.69	89.33	89.69	93.41	86.01		98.1	95.09	97.35	98.12	99.05	96.01	94.39	96.43	93.4
75	61.33	68.81	64.56	68.58	72.75	75.56	67.78	69.36	73.74	73.2	79.37	76.86		94.59	93.27	87.91	92.33	96.88	95.58	86.62	93.13	89.06
150	29.58	35.19	33.17	49.62	47.23	43.42	34.94	37.58	40.41	54.77	49.57	47.32		79.53	83.17	85.69	85.67	89.4	83.9	77.12	79.4	83.51
300	16.13	18.33	13.96	27.74	22.07	24.67	20.2	22.57	18.35	29.25	34.68	27.58		65.64	71.39	67.7	67.58	75.14	71.23	63.88	66.76	68.07
450	5.76	10.44	8.11	15.14	12.58	17.79	10.29	12.61	8.03	21.01	19.29	17.25		63.16	57.22	60.47	62.08	65.76	58.26	55.11	56.87	59.67
600	3.2	5.58	4.3	8.27	5.18	9.13	4.46	5.93	5.16	10.57	9.16	12.81		49.27	52.31	54.57	56.3	52.45	53.13	52.81	47.53	50.82
IC50 for HeLa cells (μM)
	NLC-P (OLE)			NLC-L (OLE)			MF59 (OLE)			OLE				NLC-P			NLC-L			MF59
	A:Y1	A:Y2	A:Y3	B:Y1	B:Y2	B:Y3	C:Y1	C:Y2	C:Y3	D:Y1	D:Y2	D:Y3		E:Y1	E:Y2	E:Y3	F:Y1	F:Y2	F:Y3	G:Y1	G:Y2	G:Y3
24 h	147.2	147.7	152	179.1	178.3	174.5	163.7	160.9	165	199.1	231.5	231.7		677.9	625.7	670.2	691.9	646.6	713.6	583.9	655.9	609.3
48 h	98.27	112.9	102.4	140.8	132.6	138.9	112.3	124.8	125.9	163.6	169.8	151.8		609.3	628.7	682.6	702.9	659.1	632.6	599.2	552.9	638.3
			By double-clicking on the graph, you can access the relevant data and analysis in GraphPad software

## Sheet: HeLa  24 h
Effect of the 24 hour OLE treatments on cell viability in HeLa cells
	Control			18.75			37.5			75			150			300			450			600
	A:Y1	A:Y2	A:Y3	B:Y1	B:Y2	B:Y3	C:Y1	C:Y2	C:Y3	D:Y1	D:Y2	D:Y3	E:Y1	E:Y2	E:Y3	F:Y1	F:Y2	F:Y3	G:Y1	G:Y2	G:Y3	H:Y1	H:Y2	H:Y3
NLC-P (OLE)	100	100	100	101.69	98.79	103.35	97.88	94.08	95.78	86.32	82.23	84.86	39.49	45.76	42.36	23.55	20.73	25.33	13.12	10.36	15.28	7.19	8.75	5.24
NLC-L (OLE)	100	100	100	99.72	100.27	97.83	94.12	93.22	95.66	76.61	79.78	81.36	55.18	56.58	49.42	33.47	30.66	32.23	19.75	18.32	23.7	14.15	11.26	9.1
MF59 (OLE)	100	100	100	102.41	95.46	99.2	96.54	90.78	92.28	79.52	77.87	84.15	47.29	51.21	49.53	30.87	26.1	27.56	18.67	20.85	16.25	7.53	10.64	9.19
OLE	100	100	100	99.16	98.39	96.56	90.78	96.05	94.84	82.26	87.72	89.11	59.5	65.2	62.32	35.75	39.47	43.55	23.32	29.09	25.36	15.22	13.74	16.48
NLC-P	100	100	100	98.74	102.3	99.84	96.85	99.39	97.9	96.37	93.87	91.42	81.86	88.96	83.82	73.19	67.33	75.73	67.67	58.28	62.3	49.84	55.21	51.62
NLC-L	100	100	100	100	100	100	98.16	99.2	98.95	94.16	97.76	96.55	91.65	87.52	85.01	77.46	72.8	76.16	68.45	66.08	62.82	53.42	51.2	56.37
MF59	100	100	100	98.04	98.6	99.5	96.73	97.36	94.55	94.27	92.85	90.76	81.18	85.38	78.22	64.16	71.54	69.47	55.16	62.83	59.41	53.19	51.63	48.84
					By double-clicking on the graph, you can access the relevant data and analysis in GraphPad software

## Sheet: HeLa  48 h
Effect of the 48 hour OLE treatments on cell viability in HeLa cells
	Control			18.75			37.5			75			150			300			450			600
	A:Y1	A:Y2	A:Y3	B:Y1	B:Y2	B:Y3	C:Y1	C:Y2	C:Y3	D:Y1	D:Y2	D:Y3	E:Y1	E:Y2	E:Y3	F:Y1	F:Y2	F:Y3	G:Y1	G:Y2	G:Y3	H:Y1	H:Y2	H:Y3
NLC-P (OLE)	100	100	100	91.17	94.9	96.66	88.22	85.32	82.7	61.33	68.81	64.56	29.58	35.19	33.17	16.13	18.33	13.96	5.76	10.44	8.11	3.2	5.58	4.3
NLC-L (OLE)	100	100	100	95.67	92.97	94.31	86.51	83.6	85.41	68.58	72.75	75.56	49.62	47.23	43.42	27.74	22.07	24.67	15.14	12.58	17.79	8.27	5.18	9.13
MF59 (OLE)	100	100	100	94.92	99.24	97.6	85.13	92.69	89.33	67.78	69.36	73.74	34.94	37.58	40.41	20.2	22.57	18.35	10.29	12.61	8.03	4.46	5.93	5.16
OLE	100	100	100	96.26	95.6	98.82	89.69	93.41	86.01	73.2	79.37	76.86	54.77	49.57	47.32	29.25	34.68	27.58	21.01	19.29	17.25	10.57	9.16	12.81
NLC-P	100	100	100	99.42	96.91	98.82	98.1	95.09	97.35	94.59	93.27	87.91	79.53	83.17	85.69	65.64	71.39	67.7	63.16	57.22	60.47	49.27	52.31	54.57
NLC-L	100	100	100	98.84	99.05	98.01	98.12	99.05	96.01	92.33	96.88	95.58	85.67	89.4	83.9	67.58	75.14	71.23	62.08	65.76	58.26	56.3	52.45	53.13
MF59	100	100	100	99.14	98.63	97.9	94.39	96.43	93.4	86.62	93.13	89.06	77.12	79.4	83.51	63.88	66.76	68.07	55.11	56.87	59.67	52.81	47.53	50.82
					By double-clicking on the graph, you can access the relevant data and analysis in GraphPad software

## Sheet: HDF IC50 
MTT assay (OLE treatments in HDF at 24 and 48 h)
OD of viability (HDF 24 h)				OLE and OLE-loaded nanoparticles													Empty nanoparticles
Concentration	NLC-P (OLE)			NLC-L (OLE)			MF59 (OLE)			OLE				NLC-P			NLC-L			MF59
0	0.587	0.631	0.616	0.664	0.623	0.639	0.646	0.608	0.637	0.592	0.601	0.574		0.731	0.682	0.745	0.718	0.703	0.692	0.724	0.737	0.711
18.75	0.597	0.659	0.658	0.679	0.611	0.682	0.659	0.594	0.636	0.634	0.636	0.591		0.762	0.693	0.743	0.744	0.698	0.712	0.774	0.729	0.728
37.5	0.583	0.621	0.602	0.626	0.622	0.624	0.598	0.576	0.616	0.573	0.623	0.571		0.725	0.673	0.737	0.708	0.7	0.68	0.728	0.722	0.698
75	0.531	0.526	0.541	0.587	0.578	0.57	0.539	0.538	0.551	0.546	0.538	0.549		0.721	0.651	0.728	0.702	0.691	0.66	0.712	0.713	0.68
150	0.41	0.474	0.421	0.469	0.482	0.482	0.421	0.437	0.441	0.465	0.496	0.433		0.663	0.596	0.694	0.683	0.654	0.618	0.666	0.629	0.629
300	0.261	0.33	0.292	0.389	0.345	0.328	0.328	0.318	0.301	0.334	0.38	0.337		0.537	0.491	0.583	0.566	0.544	0.561	0.522	0.55	0.485
450	0.207	0.236	0.266	0.281	0.256	0.248	0.257	0.271	0.294	0.274	0.268	0.239		0.469	0.46	0.455	0.498	0.455	0.467	0.414	0.46	0.436
600	0.195	0.196	0.169	0.174	0.184	0.159	0.196	0.204	0.18	0.151	0.164	0.139		0.386	0.329	0.396	0.4	0.376	0.347	0.379	0.355	0.361
Normalize (HDF 24 h)
Concentration	NLC-P (OLE)			NLC-L (OLE)			MF59 (OLE)			OLE				NLC-P			NLC-L			MF59
0	100	100	100	100	100	100	100	100	100	100	100	100		100	100	100	100	100	100	100	100	100
18.75	101.7	104.44	106.82	102.26	98.07	106.73	102.01	97.7	99.84	107.09	105.82	102.96		104.24	101.61	99.73	103.62	99.29	102.89	106.91	98.91	102.39
37.5	99.32	98.42	97.73	94.28	99.84	97.65	92.57	94.74	96.7	96.79	103.66	99.48		99.18	98.68	98.93	98.61	99.57	98.27	100.55	97.96	98.17
75	90.46	83.36	87.82	88.4	92.78	89.2	83.44	88.49	86.5	92.23	89.52	95.64		98.63	95.45	97.72	97.77	98.29	95.38	98.34	96.74	95.64
150	69.85	75.12	68.34	70.63	77.37	75.43	65.17	71.88	69.23	78.55	82.53	75.44		90.7	87.39	93.15	95.13	93.03	89.31	91.99	85.35	88.47
300	44.46	52.3	47.4	58.58	55.38	51.33	50.77	52.3	47.25	56.42	63.23	58.71		73.46	71.99	78.26	78.83	77.38	81.07	72.1	74.63	68.21
450	35.26	37.4	43.18	42.32	41.09	38.81	39.78	44.57	46.15	46.28	44.59	41.64		64.16	67.45	61.07	69.36	64.72	67.49	57.18	62.42	61.32
600	33.22	31.06	27.44	26.2	29.53	24.88	30.34	33.55	28.26	25.51	27.29	24.22		52.8	48.24	53.15	55.71	53.49	50.14	52.35	48.17	50.77
OD of viability (HDF 48 h)				OLE and OLE-loaded nanoparticles													Empty nanoparticles
Concentration	NLC-P (OLE)			NLC-L (OLE)			MF59 (OLE)			OLE				NLC-P			NLC-L			MF59
0	0.681	0.725	0.709	0.694	0.716	0.737	0.722	0.689	0.742	0.718	0.701	0.673		0.785	0.813	0.798	0.821	0.802	0.792	0.774	0.837	0.768
18.75	0.66	0.715	0.667	0.671	0.71	0.721	0.714	0.667	0.705	0.715	0.688	0.643		0.761	0.806	0.796	0.797	0.795	0.782	0.764	0.806	0.76
37.5	0.62	0.683	0.637	0.664	0.662	0.711	0.676	0.655	0.668	0.655	0.669	0.657		0.739	0.793	0.759	0.814	0.772	0.772	0.741	0.816	0.707
75	0.555	0.618	0.611	0.595	0.632	0.61	0.601	0.56	0.583	0.569	0.608	0.568		0.719	0.766	0.737	0.789	0.78	0.742	0.694	0.764	0.72
150	0.44	0.507	0.472	0.484	0.482	0.55	0.492	0.494	0.555	0.506	0.531	0.494		0.673	0.686	0.717	0.717	0.713	0.722	0.613	0.696	0.656
300	0.312	0.346	0.299	0.36	0.397	0.358	0.357	0.322	0.331	0.389	0.409	0.348		0.568	0.559	0.56	0.603	0.604	0.623	0.498	0.562	0.534
450	0.27	0.241	0.253	0.267	0.296	0.331	0.306	0.266	0.277	0.332	0.278	0.278		0.46	0.497	0.45	0.528	0.5	0.46	0.457	0.458	0.434
600	0.195	0.191	0.214	0.154	0.143	0.183	0.161	0.191	0.211	0.15	0.191	0.158		0.386	0.397	0.427	0.428	0.444	0.393	0.373	0.429	0.358
Normalize (HDF 48 h)
Concentration	NLC-P (OLE)			NLC-L (OLE)			MF59 (OLE)			OLE				NLC-P			NLC-L			MF59
0	100	100	100	100	100	100	100	100	100	100	100	100		100	100	100	100	100	100	100	100	100
18.75	96.92	98.62	94.08	96.69	99.16	97.83	98.89	96.81	95.01	99.58	98.15	95.54		96.94	99.14	99.75	97.08	99.13	98.74	98.71	96.3	98.96
37.5	91.04	94.21	89.84	95.68	92.46	96.47	93.63	95.07	90.03	91.23	95.44	97.62		94.14	97.54	95.11	99.15	96.26	97.47	95.74	97.49	92.06
75	81.5	85.24	86.18	85.73	88.27	82.77	83.24	81.28	78.57	79.25	86.73	84.4		91.59	94.22	92.36	96.1	97.26	93.69	89.66	91.28	93.75
150	64.61	69.93	66.57	69.74	67.32	74.63	68.14	71.7	74.8	70.47	75.75	73.4		85.73	84.38	89.85	87.33	88.9	91.16	79.2	83.15	85.42
300	45.81	47.72	42.17	51.87	55.45	48.58	49.45	46.73	44.61	54.18	58.35	51.71		72.36	68.76	70.18	73.45	75.31	78.66	64.34	67.14	69.53
450	39.65	33.24	35.68	38.47	41.34	44.91	42.38	38.61	37.33	46.24	39.66	41.31		58.6	61.13	56.39	64.31	62.34	58.08	59.04	54.72	56.51
600	28.63	26.34	30.18	22.19	19.97	24.83	22.3	27.72	28.44	20.89	27.25	23.48		49.17	48.83	53.51	52.13	55.36	49.62	48.19	51.25	46.61
IC50 for HDF cells (μM)
	NLC-P (OLE)			NLC-L (OLE)			MF59 (OLE)			OLE				NLC-P			NLC-L			MF59
	A:Y1	A:Y2	A:Y3	B:Y1	B:Y2	B:Y3	C:Y1	C:Y2	C:Y3	D:Y1	D:Y2	D:Y3		E:Y1	E:Y2	E:Y3	F:Y1	F:Y2	F:Y3	G:Y1	G:Y2	G:Y3
24 h	296.2	320.8	305.5	333.8	347.7	314.5	298	346.2	314.1	356.7	381.3	345.1		636.6	627.4	620.8	690	644.7	640.4	581.6	602	600.7
48 h	274.2	277.6	267.5	292	300.1	312.1	288.1	289	281.4	305.8	336.7	307.7		606.8	595.5	614.1	656	680	585.1	574.4	578.6	552.3
			By double-clicking on the graph, you can access the relevant data and analysis in GraphPad software

## Sheet: HDF 24 h
Effect of the 24 hour OLE treatments on cell viability in HDF cells
	Control			18.75			37.5			75			150			300			450			600
	A:Y1	A:Y2	A:Y3	B:Y1	B:Y2	B:Y3	C:Y1	C:Y2	C:Y3	D:Y1	D:Y2	D:Y3	E:Y1	E:Y2	E:Y3	F:Y1	F:Y2	F:Y3	G:Y1	G:Y2	G:Y3	H:Y1	H:Y2	H:Y3
NLC-P (OLE)	100	100	100	101.7	104.44	106.82	99.32	98.42	97.73	90.46	83.36	87.82	69.85	75.12	68.34	44.46	52.3	47.4	35.26	37.4	43.18	33.22	31.06	27.44
NLC-L (OLE)	100	100	100	102.26	98.07	106.73	94.28	99.84	97.65	88.4	92.78	89.2	70.63	77.37	75.43	58.58	55.38	51.33	42.32	41.09	38.81	26.2	29.53	24.88
MF59 (OLE)	100	100	100	102.01	97.7	99.84	92.57	94.74	96.7	83.44	88.49	86.5	65.17	71.88	69.23	50.77	52.3	47.25	39.78	44.57	46.15	30.34	33.55	28.26
OLE	100	100	100	107.09	105.82	102.96	96.79	103.66	99.48	92.23	89.52	95.64	78.55	82.53	75.44	56.42	63.23	58.71	46.28	44.59	41.64	25.51	27.29	24.22
NLC-P	100	100	100	104.24	101.61	99.73	99.18	98.68	98.93	98.63	95.45	97.72	90.7	87.39	93.15	73.46	71.99	78.26	64.16	67.45	61.07	52.8	48.24	53.15
NLC-L	100	100	100	103.62	99.29	102.89	98.61	99.57	98.27	97.77	98.29	95.38	95.13	93.03	89.31	78.83	77.38	81.07	69.36	64.72	67.49	55.71	53.49	50.14
MF59	100	100	100	106.91	98.91	102.39	100.55	97.96	98.17	98.34	96.74	95.64	91.99	85.35	88.47	72.1	74.63	68.21	57.18	62.42	61.32	52.35	48.17	50.77
					By double-clicking on the graph, you can access the relevant data and analysis in GraphPad software

## Sheet: HDF 48 h
Effect of the 48 hour OLE treatments on cell viability in HDF cells
	Control			18.75			37.5			75			150			300			450			600
	A:Y1	A:Y2	A:Y3	B:Y1	B:Y2	B:Y3	C:Y1	C:Y2	C:Y3	D:Y1	D:Y2	D:Y3	E:Y1	E:Y2	E:Y3	F:Y1	F:Y2	F:Y3	G:Y1	G:Y2	G:Y3	H:Y1	H:Y2	H:Y3
NLC-P (OLE)	100	100	100	96.92	98.62	94.08	91.04	94.21	89.84	81.5	85.24	86.18	64.61	69.93	66.57	45.81	47.72	42.17	39.65	33.24	35.68	28.63	26.34	30.18
NLC-L (OLE)	100	100	100	96.69	99.16	97.83	95.68	92.46	96.47	85.73	88.27	82.77	69.74	67.32	74.63	51.87	55.45	48.58	38.47	41.34	44.91	22.19	19.97	24.83
MF59 (OLE)	100	100	100	98.89	96.81	95.01	93.63	95.07	90.03	83.24	81.28	78.57	68.14	71.7	74.8	49.45	46.73	44.61	42.38	38.61	37.33	22.3	27.72	28.44
OLE	100	100	100	99.58	98.15	95.54	91.23	95.44	97.62	79.25	86.73	84.4	70.47	75.75	73.4	54.18	58.35	51.71	46.24	39.66	41.31	20.89	27.25	23.48
NLC-P	100	100	100	96.94	99.14	99.75	94.14	97.54	95.11	91.59	94.22	92.36	85.73	84.38	89.85	72.36	68.76	70.18	58.6	61.13	56.39	49.17	48.83	53.51
NLC-L	100	100	100	97.08	99.13	98.74	99.15	96.26	97.47	96.1	97.26	93.69	87.33	88.9	91.16	73.45	75.31	78.66	64.31	62.34	58.08	52.13	55.36	49.62
MF59	100	100	100	98.71	96.3	98.96	95.74	97.49	92.06	89.66	91.28	93.75	79.2	83.15	85.42	64.34	67.14	69.53	59.04	54.72	56.51	48.19	51.25	46.61
					By double-clicking on the graph, you can access the relevant data and analysis in GraphPad software
