# Supplementary material for: Synergistic cytotoxicity of olive leaf extract-loaded lipid nanocarriers combined with Newcastle disease virus against cervical cancer cells
Source: PLoS One. 2024 Aug 14;19(8):e0308599. doi: 10.1371/journal.pone.0308599 (PMC11324187; doi:10.1371/journal.pone.0308599)
Supplement: S4 File — (XLSX) [file pone.0308599.s004.xlsx]

## Sheet: HeLa OD
OD of viability in HeLa (NDV)
	A:Y1	A:Y2	A:Y3	A:Y4	A:Y5	A:Y6
Control	0.661	0.684	0.712	0.695	0.704	0.673
NDV at MOI 0.1	0.528	0.564	0.61	0.594	0.572	0.586
NDV at MOI 0.2	0.458	0.449	0.524	0.46	0.494	0.462
NDV at MOI 0.4	0.395	0.392	0.379	0.427	0.385	0.392
NDV at MOI 0.8	0.301	0.276	0.31	0.272	0.296	0.251
NDV at MOI 1.2	0.201	0.239	0.226	0.223	0.238	0.215
NDV at MOI 1.6	0.11	0.119	0.143	0.135	0.149	0.117
Normalize
	A:Y1	A:Y2	A:Y3	A:Y4	A:Y5	A:Y6
Control	100	100	100	100	100	100
NDV at MOI 0.1	79.879	82.4561	85.6742	85.4676	81.25	87.0728
NDV at MOI 0.2	69.289	65.6433	73.5955	66.1871	70.1705	68.6478
NDV at MOI 0.4	59.7579	57.3099	53.2303	61.4388	54.6875	58.2467
NDV at MOI 0.8	45.5371	40.3509	43.5393	39.1367	42.0455	37.2957
NDV at MOI 1.2	30.4085	34.9415	31.7416	32.0863	33.8068	31.9465
NDV at MOI 1.6	16.6415	17.3977	20.0843	19.4245	21.1648	17.3848
								By double-clicking on the graph, you can access the relevant data and analysis in GraphPad software
IC50 value of NDV LaSota strain in HeLa
IC50	0.5075

## Sheet: HDF OD
OD of viability in HDF (NDV)
	A:Y1	A:Y2	A:Y3	A:Y4	A:Y5	A:Y6
Control	0.683	0.702	0.729	0.676	0.718	0.695
NDV at MOI 0.1	0.657	0.683	0.699	0.636	0.691	0.662
NDV at MOI 0.2	0.597	0.642	0.662	0.626	0.635	0.599
NDV at MOI 0.4	0.556	0.598	0.638	0.582	0.59	0.572
NDV at MOI 0.8	0.516	0.57	0.557	0.539	0.562	0.519
NDV at MOI 1.2	0.467	0.506	0.519	0.468	0.536	0.487
NDV at MOI 1.6	0.413	0.472	0.447	0.451	0.463	0.409
Normalize
	A:Y1	A:Y2	A:Y3	A:Y4	A:Y5	A:Y6
Control	100	100	100	100	100	100
NDV at MOI 0.1	96.1933	97.2934	95.8848	94.0828	96.2396	95.2518
NDV at MOI 0.2	87.4085	91.453	90.8093	92.6036	88.4401	86.1871
NDV at MOI 0.4	81.4056	85.1852	87.5171	86.0947	82.1727	82.3022
NDV at MOI 0.8	75.549	81.1966	76.406	79.7337	78.273	74.6763
NDV at MOI 1.2	68.3748	72.0798	71.1934	69.2308	74.6518	70.0719
NDV at MOI 1.6	60.4685	67.2365	61.3169	66.716	64.4847	58.8489
								By double-clicking on the graph, you can access the relevant data and analysis in GraphPad software
IC50 value of NDV LaSota strain in HDF
IC50	3.329
