# Supplementary material for: Synergistic cytotoxicity of olive leaf extract-loaded lipid nanocarriers combined with Newcastle disease virus against cervical cancer cells
Source: PLoS One. 2024 Aug 14;19(8):e0308599. doi: 10.1371/journal.pone.0308599 (PMC11324187; doi:10.1371/journal.pone.0308599)
Supplement: S5 File — (XLSX) [file pone.0308599.s005.xlsx]

## Sheet: HeLa IC50
MTT assay (NDV combined with OLE treatments in Hela at 48 h)
OD of viability in HeLa (NDV + OLE)				NDV combined with OLE treatments												MTT assay (OLE treatments in Hela at 24 and 48 h)								MTT assay (OLE treatments in Hela at 24 and 48 h)								MTT assay (OLE treatments in Hela at 24 and 48 h)								MTT assay (OLE treatments in Hela at 24 and 48 h)								MTT assay (OLE treatments in Hela at 24 and 48 h)
Concentration	NLC-P (OLE) + NDV			NLC-L (OLE) + NDV			MF59 (OLE) + NDV			OLE + NDV
0	0.617	0.662	0.704	0.685	0.638	0.673	0.667	0.652	0.691	0.639	0.713	0.626
18.75	0.368	0.437	0.432	0.545	0.538	0.558	0.505	0.46	0.509	0.569	0.658	0.526
37.5	0.244	0.246	0.307	0.468	0.424	0.492	0.373	0.386	0.434	0.486	0.594	0.498
75	0.115	0.142	0.188	0.3	0.301	0.338	0.23	0.243	0.281	0.356	0.443	0.359
150	0.06	0.081	0.059	0.147	0.145	0.17	0.118	0.096	0.133	0.188	0.243	0.23
300	0.032	0.042	0.033	0.085	0.093	0.074	0.052	0.053	0.081	0.098	0.126	0.088
450	0.02	0.018	0.008	0.044	0.026	0.051	0.03	0.02	0.027	0.041	0.063	0.059
Normalize (NDV + OLE)
Concentration	NLC-P (OLE) + NDV			NLC-L (OLE) + NDV			MF59 (OLE) + NDV			OLE + NDV
0	100	100	100	100	100	100	100	100	100	100	100	100
18.75	59.64	66.01	61.36	79.56	84.33	82.91	75.71	70.55	73.66	89.05	92.29	84.03
37.5	39.55	37.16	43.61	68.32	66.46	73.11	55.92	59.2	62.81	76.06	83.31	79.55
75	18.64	21.45	26.7	43.8	47.18	50.22	34.48	37.27	40.67	55.71	62.13	57.35
150	9.72	12.24	8.38	21.46	22.73	25.26	17.69	14.72	19.25	29.42	34.08	36.74
300	5.19	6.34	4.69	12.41	14.58	11	7.8	8.13	11.72	15.34	17.67	14.06
450	3.24	2.72	1.14	6.42	4.08	7.58	4.5	3.07	3.91	6.42	8.84	9.42
IC50	25.77	28.32	29.12	61.28	65.13	72.06	45.28	45.06	51.91	84.74	102.2	92.55
HeLa IC50 (Comparison of OLE treatments without NDV and with NDV)
	NLC-P (OLE)			NLC-L (OLE)			MF59 (OLE)			OLE
	A:Y1	A:Y2	A:Y3	B:Y1	B:Y2	B:Y3	C:Y1	C:Y2	C:Y3	D:Y1	D:Y2	D:Y3
- NDV	98.27	112.9	102.4	140.8	132.6	138.9	112.3	124.8	125.9	163.6	169.8	151.8
+ NDV 0.4	25.77	28.32	29.12	61.28	65.13	72.06	45.28	45.06	51.91	84.74	102.2	92.55
		By double-clicking on the graph, you can access the relevant data and analysis in GraphPad software

## Sheet: hela 48h + NDV
NDV combined with OLE treatments in Hela at 48 h
	Control			NDV 0.4			18.75 + NDV			37.5 + NDV			75 + NDV			150 + NDV			300 + NDV			450 + NDV
	A:Y1	A:Y2	A:Y3	B:Y1	B:Y2	B:Y3	C:Y1	C:Y2	C:Y3	D:Y1	D:Y2	D:Y3	E:Y1	E:Y2	E:Y3	F:Y1	F:Y2	F:Y3	G:Y1	G:Y2	G:Y3	H:Y1	H:Y2	H:Y3
NLC-P (OLE) + NDV 0.4	100	100	100	56.89	63.6	60.09	59.64	66.01	61.36	39.55	37.16	43.61	18.64	21.45	26.7	9.72	12.24	8.38	5.19	6.34	4.69	3.24	2.72	1.14
NLC-L (OLE) + NDV 0.4	100	100	100	58.54	65.2	61.22	79.56	84.33	82.91	68.32	66.46	73.11	43.8	47.18	50.22	21.46	22.73	25.26	12.41	14.58	11	6.42	4.08	7.58
MF59 (OLE) + NDV 0.4	100	100	100	64.62	59.36	63.68	75.71	70.55	73.66	55.92	59.2	62.81	34.48	37.27	40.67	17.69	14.72	19.25	7.8	8.13	11.72	4.5	3.07	3.91
OLE + NDV 0.4	100	100	100	61.66	64.1	59.27	89.05	92.29	84.03	76.06	83.31	79.55	55.71	62.13	57.35	29.42	34.08	36.74	15.34	17.67	14.06	6.42	8.84	9.42
				By double-clicking on the graph, you can access the relevant data and analysis in GraphPad software

## Sheet: HDF IC50
MTT assay (NDV combined with OLE treatments in HDF at 48 h)
OD of viability in HDF (NDV + OLE)				NDV combined with OLE treatments
Concentration	NLC-P (OLE) + NDV			NLC-L (OLE) + NDV			MF59 (OLE) + NDV			OLE + NDV
0	0.655	0.689	0.716	0.643	0.662	0.721	0.708	0.734	0.693	0.675	0.729	0.682
18.75	0.626	0.652	0.649	0.632	0.634	0.677	0.676	0.671	0.648	0.659	0.717	0.654
37.5	0.608	0.601	0.608	0.579	0.61	0.68	0.644	0.631	0.644	0.645	0.691	0.656
75	0.508	0.576	0.548	0.532	0.558	0.559	0.542	0.591	0.578	0.568	0.602	0.588
150	0.37	0.402	0.436	0.374	0.433	0.463	0.416	0.465	0.452	0.451	0.461	0.467
300	0.253	0.297	0.295	0.276	0.319	0.328	0.295	0.357	0.3	0.339	0.352	0.305
450	0.197	0.224	0.254	0.237	0.229	0.237	0.197	0.23	0.233	0.227	0.262	0.256
Normalize (NDV + OLE)
Concentration	NLC-P (OLE) + NDV			NLC-L (OLE) + NDV			MF59 (OLE) + NDV			OLE + NDV
0	100	100	100	100	100	100	100	100	100	100	100	100
18.75	95.57	94.63	90.64	98.29	95.77	93.9	95.48	91.42	93.51	97.63	98.35	95.89
37.5	92.82	87.23	84.92	90.05	92.15	94.31	90.96	85.97	92.93	95.56	94.79	96.19
75	77.56	83.6	76.54	82.74	84.29	77.53	76.55	80.52	83.41	84.15	82.58	86.22
150	56.49	58.35	60.89	58.16	65.41	64.22	58.76	63.35	65.22	66.81	63.24	68.48
300	38.63	43.11	41.2	42.92	48.19	45.49	41.67	48.64	43.29	50.22	48.29	44.72
450	30.08	32.51	35.47	36.86	34.59	32.87	27.82	31.34	33.62	33.63	35.94	37.54
IC50	206.8	231.7	230	243.9	271.2	248.4	211.3	251.2	251.9	278.1	270.5	278.8
HDF IC50 (Comparison of OLE treatments without NDV and with NDV)
	NLC-P (OLE)			NLC-L (OLE)			MF59 (OLE)			OLE
	A:Y1	A:Y2	A:Y3	B:Y1	B:Y2	B:Y3	C:Y1	C:Y2	C:Y3	D:Y1	D:Y2	D:Y3
- NDV	274.2	277.6	267.5	292	300.1	312.1	288.1	289	280	305.8	336.7	307.7
+ NDV 0.4	206.8	231.7	230	243.9	271.2	248.4	211.3	251.2	251.9	278.1	270.5	278.8
	By double-clicking on the graph, you can access the relevant data and analysis in GraphPad software

## Sheet: HDF 48h + NDV
NDV combined with OLE treatments in HDF at 48 h
	Control			NDV 0.4			18.75 + NDV			37.5 + NDV			75 + NDV			150 + NDV			300 + NDV			450 + NDV
	A:Y1	A:Y2	A:Y3	B:Y1	B:Y2	B:Y3	C:Y1	C:Y2	C:Y3	D:Y1	D:Y2	D:Y3	E:Y1	E:Y2	E:Y3	F:Y1	F:Y2	F:Y3	G:Y1	G:Y2	G:Y3	H:Y1	H:Y2	H:Y3
NLC-P (OLE) + NDV 0.4	100	100	100	78.32	84.47	87.01	95.57	94.63	90.64	92.82	87.23	84.92	77.56	83.6	76.54	56.49	58.35	60.89	38.63	43.11	41.2	30.08	32.51	35.47
NLC-L (OLE) + NDV 0.4	100	100	100	89.11	86.25	82.66	98.29	95.77	93.9	90.05	92.15	94.31	82.74	84.29	77.53	58.16	65.41	64.22	42.92	48.19	45.49	36.86	34.59	32.87
MF59 (OLE) + NDV 0.4	100	100	100	87.01	81.2	85.28	95.48	91.42	93.51	90.96	85.97	92.93	76.55	80.52	83.41	58.76	63.35	65.22	41.67	48.64	43.29	27.82	31.34	33.62
OLE + NDV 0.4	100	100	100	87.41	83.95	76.69	97.63	98.35	95.89	95.56	94.79	96.19	84.15	82.58	86.22	66.81	63.24	68.48	50.22	48.29	44.72	33.63	35.94	37.54
				By double-clicking on the graph, you can access the relevant data and analysis in GraphPad software
