# Supplementary material for: Synergistic cytotoxicity of olive leaf extract-loaded lipid nanocarriers combined with Newcastle disease virus against cervical cancer cells
Source: PLoS One. 2024 Aug 14;19(8):e0308599. doi: 10.1371/journal.pone.0308599 (PMC11324187; doi:10.1371/journal.pone.0308599)
Supplement: S6 File — (XLSX) [file pone.0308599.s006.xlsx]

## Sheet: apoptosis
The results of apoptosis assay
	Q1: Annexin- PI+			Q2: Annexin+ PI+			Q3: Annexin+ PI-			Q4: Annexin- PI-
	A:Y1	A:Y2	A:Y3	B:Y1	B:Y2	B:Y3	C:Y1	C:Y2	C:Y3	D:Y1	D:Y2	D:Y3
Control	3.09	3.21	2.76	3.69	3.05	4.22	4.74	4.05	5.66	88.5*	89.7*	87.38*
NDV	1.21	1.05	1.55	5.53	5.94	4.88	9.54	10.23	8.82	83.7*	82.77*	84.79*
OLE	1.59	2.5	1.22	6.05	5.4	6.78	10.5	8.35	9.47	81.9*	83.76*	82.55*
NLC-L (OLE)	1.9	1.23	2.52	3.4	3.97	2.66	11	10.23	11.7	83.7*	84.6*	83.13*
MF59 (OLE)	2.57	1.89	2.95	5.77	4.93	6.48	12.1	13.02	10.94	79.6*	80.15*	79.65*
NLC-P (OLE)	1.23	1.5	1.1	7.79	8.42	6.9	13.3	12.65	14.02	77.7*	77.42*	78.01*
OLE + NDV	2.44	1.95	3.02	5.96	4.86	6.7	15.2	15.7	14.75	76.4*	77.5*	75.54*
NLC-L (OLE) + NDV	1.15	0.75	1.53	9.76	10.58	8.85	22.7	23.89	21.57	66.4*	64.78*	68.03*
MF59 (OLE) + NDV	1.92	2.43	1.52	20.7	21.86	19.35	23.4	22.05	24.82	53.9*	53.63*	54.33*
NLC-P (OLE) + NDV	1.02	0.7	1.6	12.7	13.26	11.85	24.2	23.59	24.88	62.1*	62.48*	61.68*

## Sheet: cell cycle
Data (cell cycle)
	sub-G1			G1			S			G2			> G2
	A:Y1	A:Y2	A:Y3	B:Y1	B:Y2	B:Y3	C:Y1	C:Y2	C:Y3	D:Y1	D:Y2	D:Y3	E:Y1	E:Y2	E:Y3
Control	5.38	4.69	6.26	49.1	47.65	50.93	16.1	18.4	14.27	16.3	15.14	17.74	7.77*	9.45*	6.58*
NDV	6.47	8.14	5.07	60.5	57.83	62.66	16.5	17.36	15.07	12.9	12.03	14.26	2.29*	3.56*	2.01*
OLE	6.84	5.23	8.85	45.1	43.86	46.75	22	24.8	20.06	14.7	16.4	13.2	7.39*	6.54*	8.76*
NLC-L (OLE)	8.21	9.6	7.23	48.3	46.2	49.98	14.2	15.36	13.6	19.1	21.25	17.45	6.65*	4.76*	8.94*
MF59 (OLE)	11.1	13.34	9.26	48.1	49.8	46.15	17.4	15.53	18.97	15.4	14.1	17.08	5.29*	4.21*	6.78*
NLC-P (OLE)	17.5	19.3	16.12	42.9	41.1	44.35	14.9	13.55	15.8	16.5	14.53	17.94	5.46*	7.2*	4.06*
OLE + NDV	21.8	20.02	24.1	37.1	35.68	38.87	15.9	17.41	14.12	16.1	15.46	16.98	6.4*	9.31*	4.17*
NLC-L (OLE) + NDV	22.4	24.36	20.85	39.6	37.75	40.94	14.7	13.86	16.1	16.4	17.91	15.13	5.22*	4.67*	5.93*
MF59 (OLE) + NDV	23.3	21.75	25.34	39.5	42.1	36.62	12.1	11.04	13.56	18.3	16.46	19.87	4.91*	6.2*	3.35*
NLC-P (OLE) + NDV	23.7	25.75	22.3	36.6	33.79	38.86	16.8	18.58	15.24	14.8	12.33	16.92	5.05*	6.7*	4.13*
